# Supplementary material for: Exploring the Effect of Ethnicity on Chronic Orofacial Pain: A Comparative Study of Jewish and Arab Israeli Patients
Source: Healthcare (Basel). 2023 Jul 8;11(14):1984. doi: 10.3390/healthcare11141984 (PMC10379038; doi:10.3390/healthcare11141984)
Supplement: Supplementary file 1 [file healthcare-11-01984-s001.zip]

Archive with 1 entries (1 files):
- healthcare-2434703-supplementary.pdf
